# Supplementary material for: ﻿A new species of Amolops (Amphibia, Anura, Ranidae) from Guizhou Province, China
Source: Zookeys. 2024 Jan 12;1189:33–54. doi: 10.3897/zookeys.1189.115621 (PMC10836220; doi:10.3897/zookeys.1189.115621)
Supplement: XML Treatment for Amolops dafangensis [file zookeys.1189.115621-treatment1.xml]

<!DOCTYPE tp:taxon-treatment
  PUBLIC "-//TaxonX//DTD Taxonomic Treatment Publishing DTD v0 20100105//EN" "tax-treatment-NSO.dtd">
<tp:taxon-treatment xmlns:tp="http://www.plazi.org/taxpub"><tp:treatment-meta><kwd-group><label>Taxon classification</label><kwd>
                <named-content content-type="kingdom">Animalia</named-content>
              </kwd><kwd>
                <named-content content-type="order">Anura</named-content>
              </kwd><kwd>
                <named-content content-type="family">Ranidae</named-content>
              </kwd></kwd-group><mixed-citation publication-type="journal"><person-group><name><surname>Li</surname><given-names>Shi-Ze</given-names></name><name><surname>Liu</surname><given-names>Jing</given-names></name><name><surname>Ke</surname><given-names>Xiao-Cong</given-names></name><name><surname>Cheng</surname><given-names>Gang</given-names></name><name><surname>Wang</surname><given-names>Bin</given-names></name></person-group><article-title>﻿A new species of <italic><tp:taxon-name><tp:taxon-name-part taxon-name-part-type="genus" reg="Amolops">Amolops</tp:taxon-name-part></tp:taxon-name></italic> (<tp:taxon-name><tp:taxon-name-part taxon-name-part-type="class">Amphibia</tp:taxon-name-part></tp:taxon-name>, <tp:taxon-name><tp:taxon-name-part taxon-name-part-type="order">Anura</tp:taxon-name-part></tp:taxon-name>, <tp:taxon-name><tp:taxon-name-part taxon-name-part-type="family">Ranidae</tp:taxon-name-part></tp:taxon-name>) from Guizhou Province, China</article-title><source>Zookeys</source><day>12</day><month>01</month><year>2024</year><volume>1189</volume><fpage>33</fpage><lpage>54</lpage><pub-id pub-id-type="doi">10.3897/zookeys.1189.115621</pub-id></mixed-citation></tp:treatment-meta><tp:nomenclature><label>﻿</label><tp:taxon-name>
              <object-id xmlns:xlink="http://www.w3.org/1999/xlink" content-type="arpha" xlink:type="simple">453188E7-1FA1-5CC8-8E9F-57B3A868D44E</object-id>
              <tp:taxon-name-part taxon-name-part-type="genus" reg="Amolops">Amolops</tp:taxon-name-part>
              <tp:taxon-name-part taxon-name-part-type="species" reg="dafangensis">dafangensis</tp:taxon-name-part>
              <object-id xmlns:xlink="http://www.w3.org/1999/xlink" content-type="zoobank" xlink:type="simple">https://zoobank.org/22D19386-8779-4FBC-8BF9-71FB7070403B</object-id>
            </tp:taxon-name><tp:taxon-status xmlns:xlink="http://www.w3.org/1999/xlink" xlink:type="simple">sp. nov.</tp:taxon-status><xref ref-type="fig" rid="F3">Figs 3</xref><xref ref-type="fig" rid="F4">, 4</xref><xref ref-type="fig" rid="F5">, 5</xref></tp:nomenclature><tp:treatment-sec sec-type="material" id="SECID0EWPCI"><title>Material examined.</title><p><bold><italic>Holotype</italic>.</bold><abbrev xmlns:xlink="http://www.w3.org/1999/xlink" xlink:title="Maotai Institute" id="ABBRID0EBQCI" xlink:type="simple">MT</abbrev> DF20230601002, adult male, collected by Shize Li on 1 June 2023 in Dafang County (<named-content xmlns:xlink="http://www.w3.org/1999/xlink" content-type="dwc:verbatimCoordinates" xlink:type="simple"><named-content content-type="geo-json" specific-use="{&#34;type&#34;:&#34;Point&#34;,&#34;coordinates&#34;:[105.928040,27.400783]}" id="NCID0EIQCI" xlink:type="simple">27.40078312°N, 105.92804027°E</named-content></named-content>; elevation 1300 m a.s.l.), Guizhou Province, China. <bold><italic>Paratypes</italic>.</bold> One male <abbrev xmlns:xlink="http://www.w3.org/1999/xlink" xlink:title="Maotai Institute" id="ABBRID0ERQCI" xlink:type="simple">MT</abbrev> DF20230601003 collected by Jing Liu on 1 June 2023, one male <abbrev xmlns:xlink="http://www.w3.org/1999/xlink" xlink:title="Maotai Institute" id="ABBRID0EVQCI" xlink:type="simple">MT</abbrev> DF20230601001 and two juveniles <abbrev xmlns:xlink="http://www.w3.org/1999/xlink" xlink:title="Maotai Institute" id="ABBRID0EZQCI" xlink:type="simple">MT</abbrev> DF20230601004 and <abbrev xmlns:xlink="http://www.w3.org/1999/xlink" xlink:title="Maotai Institute" id="ABBRID0E4QCI" xlink:type="simple">MT</abbrev> DF20230601005 were collected by Xiaocong Ke on 1 June 2023 from the same place as holotype.</p></tp:treatment-sec><tp:treatment-sec sec-type="diagnosis" id="SECID0EBRCI"><title>Diagnosis.</title><p><italic><tp:taxon-name><tp:taxon-name-part taxon-name-part-type="genus" reg="Amolops">Amolops</tp:taxon-name-part><tp:taxon-name-part taxon-name-part-type="species" reg="dafangensis">dafangensis</tp:taxon-name-part></tp:taxon-name></italic> sp. nov. resembles members of the <italic><tp:taxon-name><tp:taxon-name-part taxon-name-part-type="genus" reg="Amolops">A.</tp:taxon-name-part><tp:taxon-name-part taxon-name-part-type="species" reg="mantzorum">mantzorum</tp:taxon-name-part></tp:taxon-name></italic> group in the absence of true dorsolateral folds and the presence of a circum-marginal groove on the disc of the first finger. The tarsal fold and tarsal glands are absent, and a nuptial pad is present on the first finger in males (<xref ref-type="bibr" rid="B40">Jiang et al. 2021</xref>).</p><p><italic><tp:taxon-name><tp:taxon-name-part taxon-name-part-type="genus" reg="Amolops">Amolops</tp:taxon-name-part><tp:taxon-name-part taxon-name-part-type="species" reg="dafangensis">dafangensis</tp:taxon-name-part></tp:taxon-name></italic> sp. nov. can be distinguished from other congeners by the following characters: (1) body size moderate (<abbrev xmlns:xlink="http://www.w3.org/1999/xlink" xlink:title="snout-vent length" id="ABBRID0EOSCI" xlink:type="simple">SVL</abbrev> 43.2 – 46.8 mm in males); (2) head length larger than head width slightly; (3) tympanum distinct, oval; (4) vocal sacs absent; (5) vomerine teeth present; (6) dorsolateral folds weak formed by series of glands; (7) nuptial pads present on base of finger I; (8) heels overlapping when thighs are positioned at right angles to the body; tibiotarsal articulation reaching the level far beyond the tip of the snout when leg stretched forward.</p></tp:treatment-sec><tp:treatment-sec sec-type="description" id="SECID0ESSCI"><title>Description of holotype.</title><p><bold>Adult male</bold> (Figs <xref ref-type="fig" rid="F3">3</xref>, <xref ref-type="fig" rid="F4">4</xref>), body size moderate, <abbrev xmlns:xlink="http://www.w3.org/1999/xlink" xlink:title="snout-vent length" id="ABBRID0ECTCI" xlink:type="simple">SVL</abbrev> 44.7 mm. head length larger than head width slightly (<abbrev xmlns:xlink="http://www.w3.org/1999/xlink" xlink:title="head length" id="ABBRID0EGTCI" xlink:type="simple">HDL</abbrev>: <abbrev xmlns:xlink="http://www.w3.org/1999/xlink" xlink:title="maximum head width" id="ABBRID0EKTCI" xlink:type="simple">HDW</abbrev> = 1.02); snout short, rounded in dorsal view, projecting beyond lower jaw; eye large and convex, eye diameter 0.74× of snout length; nostril rounded, between to tip of snout and eyes; internasal distance larger than interorbital distance; tympanum circular, distinct, 0.56× of eye diameter; loreal region slightly concave; nares oval; pineal ocellus visible; supratympanic fold extends from back of eye to above shoulder; vomerine teeth present; tongue deeply notched posteriorly; vocal sac absent.</p><fig id="F3" position="float" orientation="portrait"><object-id xmlns:xlink="http://www.w3.org/1999/xlink" content-type="doi" xlink:type="simple">10.3897/zookeys.1189.115621.figure3</object-id><object-id xmlns:xlink="http://www.w3.org/1999/xlink" content-type="arpha" xlink:type="simple">DC7A41BD-CF9A-5D81-80DD-3E09ECF4B7F7</object-id><label>Figure 3.</label><caption><p>Photographs of the holotype <abbrev xmlns:xlink="http://www.w3.org/1999/xlink" xlink:title="Maotai Institute" id="ABBRID0EWTCI" xlink:type="simple">MT</abbrev> DF20230601002 of <italic><tp:taxon-name><tp:taxon-name-part taxon-name-part-type="genus" reg="Amolops">Amolops</tp:taxon-name-part><tp:taxon-name-part taxon-name-part-type="species" reg="dafangensis">dafangensis</tp:taxon-name-part></tp:taxon-name></italic> sp. nov. in life <bold>A</bold> dorsal view <bold>B</bold> ventral view <bold>C</bold> dorsal view of hand <bold>D</bold> ventral view of hand <bold>E</bold> ventral view of foot.</p></caption><graphic xmlns:xlink="http://www.w3.org/1999/xlink" xlink:href="zookeys-1189-033_article-115621__-g003.jpg" position="float" orientation="portrait" xlink:type="simple" id="oo_966435.jpg"><uri content-type="original_file" xlink:type="simple">https://binary.pensoft.net/fig/966435</uri></graphic></fig><fig id="F4" position="float" orientation="portrait"><object-id xmlns:xlink="http://www.w3.org/1999/xlink" content-type="doi" xlink:type="simple">10.3897/zookeys.1189.115621.figure4</object-id><object-id xmlns:xlink="http://www.w3.org/1999/xlink" content-type="arpha" xlink:type="simple">02C5DFA4-E485-5767-8A23-A2B95E13CD31</object-id><label>Figure 4.</label><caption><p>The holotype specimen <abbrev xmlns:xlink="http://www.w3.org/1999/xlink" xlink:title="Maotai Institute" id="ABBRID0E3UCI" xlink:type="simple">MT</abbrev> DF20230601002 of <italic><tp:taxon-name><tp:taxon-name-part taxon-name-part-type="genus" reg="Amolops">Amolops</tp:taxon-name-part><tp:taxon-name-part taxon-name-part-type="species" reg="dafangensis">dafangensis</tp:taxon-name-part></tp:taxon-name></italic> sp. nov. <bold>A</bold> dorsal view <bold>B</bold> ventral view <bold>C</bold> lateral view <bold>D</bold> dorsal view of hand <bold>E</bold> ventral view of hand <bold>F</bold> ventral view of foot.</p></caption><graphic xmlns:xlink="http://www.w3.org/1999/xlink" xlink:href="zookeys-1189-033_article-115621__-g004.jpg" position="float" orientation="portrait" xlink:type="simple" id="oo_966436.jpg"><uri content-type="original_file" xlink:type="simple">https://binary.pensoft.net/fig/966436</uri></graphic></fig><p>Forelimbs robust (<abbrev xmlns:xlink="http://www.w3.org/1999/xlink" xlink:title="lower arm width" id="ABBRID0E5VCI" xlink:type="simple">LW</abbrev>/<abbrev xmlns:xlink="http://www.w3.org/1999/xlink" xlink:title="snout-vent length" id="ABBRID0ECWCI" xlink:type="simple">SVL</abbrev>=0.08); lower arm and hand beyond one-second of body length (<abbrev xmlns:xlink="http://www.w3.org/1999/xlink" xlink:title="length of lower arm and hand" id="ABBRID0EGWCI" xlink:type="simple">LAL</abbrev>/<abbrev xmlns:xlink="http://www.w3.org/1999/xlink" xlink:title="snout-vent length" id="ABBRID0EKWCI" xlink:type="simple">SVL</abbrev>=0.51); fingers slender, relative finger lengths I &lt; II &lt; IV &lt; III; finger tips on II–IV dilated to wide cordiform disks with circum-marginal grooves, tip of first finger with small disk but without circum-marginal groove; all fingers without webbing and lateral fringes; subarticular tubercle prominent; supernumerary tubercle indistinct; inner metacarpal tubercle oval, elongate; outer metacarpal tubercles small round; velvety nuptial pad on finger I.</p><p>Hindlimbs long, nearly 2× <abbrev xmlns:xlink="http://www.w3.org/1999/xlink" xlink:title="snout-vent length" id="ABBRID0EQWCI" xlink:type="simple">SVL</abbrev> (<abbrev xmlns:xlink="http://www.w3.org/1999/xlink" xlink:title="hindlimb length" id="ABBRID0EUWCI" xlink:type="simple">HLL</abbrev>/<abbrev xmlns:xlink="http://www.w3.org/1999/xlink" xlink:title="snout-vent length" id="ABBRID0EYWCI" xlink:type="simple">SVL</abbrev> = 1.87); tibiotarsal articulation reaching the level far beyond the tip of the snout when leg stretched forward; tibias longer than thigh length, heels overlapped; toes slender, relative lengths I &lt; II &lt; III &lt; V &lt; IV; toes entirely webbed; tips of toes expanded into disc with circum-marginal grooves; outer metatarsal tubercle absent; inner metatarsal tubercle small but well developed.</p><p>Skin on dorsum and dorsal surfaces of limbs smooth; dorsolateral folds weak, formed by series of glands been an incomplete line, extending from above shoulder to vent; weak dorsolateral glandular lines; ventral surface of bell and limbs smooth except a few small tubercles on posterior surface of thigh and around vent.</p></tp:treatment-sec><tp:treatment-sec sec-type="Coloration in life" id="SECID0E4WCI"><title>Coloration in life.</title><p>In life, iris pale brown with dark wash; top of head and dorsum golden brown with large rounded black brown and green spots; sides of head with a pale green stripe extending from loreal region to region behind and below eye along upper lip; a black brown band from the tip of the snout through the nostril to an anterior border of the eye, continuing behind the eye to the shoulder; temporal region black brown with green blotches; the flank green with some back brown spots; limbs dorsally golden brown with black brown bands; chest and venter white, throat white with pale brown; ventral surface of anterior forelimbs brown with green spots; finger I and II fresh-colored, finger III and IV brown; ventral surface of hindlimbs fresh-colored (Fig. <xref ref-type="fig" rid="F3">3</xref>).</p></tp:treatment-sec><tp:treatment-sec sec-type="Color in preservative" id="SECID0EHXCI"><title>Color in preservative.</title><p>Dorsal surface fade to pale brown with beige brown and black spots on head, flank and on limbs; ventral surface fade to creamy white, marbled with brown on throat and chest (Fig. <xref ref-type="fig" rid="F4">4</xref>).</p></tp:treatment-sec><tp:treatment-sec sec-type="variation" id="SECID0ERXCI"><title>Variation.</title><p>Measurements of all specimens are listed in Table <xref ref-type="table" rid="T3">3</xref>. All specimens were very similar in morphology, but in <abbrev xmlns:xlink="http://www.w3.org/1999/xlink" xlink:title="Maotai Institute" id="ABBRID0E2XCI" xlink:type="simple">MT</abbrev> DF20230601001 the dorsum was golden brown with few green spots (Fig. <xref ref-type="fig" rid="F5">5A</xref>); in <abbrev xmlns:xlink="http://www.w3.org/1999/xlink" xlink:title="Maotai Institute" id="ABBRID0EDYCI" xlink:type="simple">MT</abbrev> DF20230601003 the dorsum and dorsal surfaces of limbs were green with brown spots (Fig. <xref ref-type="fig" rid="F5">5B</xref>); in the juvenile specimen <abbrev xmlns:xlink="http://www.w3.org/1999/xlink" xlink:title="Maotai Institute" id="ABBRID0ELYCI" xlink:type="simple">MT</abbrev> DF20230601004 the flank was mainly green with black spots and the ventral surface of the throat and chest were white with pale brown spots (Fig. <xref ref-type="fig" rid="F5">5C, D</xref>).</p><fig id="F5" position="float" orientation="portrait"><object-id xmlns:xlink="http://www.w3.org/1999/xlink" content-type="doi" xlink:type="simple">10.3897/zookeys.1189.115621.figure5</object-id><object-id xmlns:xlink="http://www.w3.org/1999/xlink" content-type="arpha" xlink:type="simple">5F7DAC6C-7BE8-5200-85B8-38BBAF36D8FF</object-id><label>Figure 5.</label><caption><p>Color variation in <italic><tp:taxon-name><tp:taxon-name-part taxon-name-part-type="genus" reg="Amolops">Amolops</tp:taxon-name-part><tp:taxon-name-part taxon-name-part-type="species" reg="dafangensis">dafangensis</tp:taxon-name-part></tp:taxon-name></italic> sp. nov. <bold>A</bold> dorsolateral view of the male specimen <abbrev xmlns:xlink="http://www.w3.org/1999/xlink" xlink:title="Maotai Institute" id="ABBRID0EIZCI" xlink:type="simple">MT</abbrev> DF20230601001 <bold>B</bold> dorsolateral view of the male specimen <abbrev xmlns:xlink="http://www.w3.org/1999/xlink" xlink:title="Maotai Institute" id="ABBRID0EOZCI" xlink:type="simple">MT</abbrev> DF20230601003 <bold>C</bold> dorsolateral view of the juvenile specimen <abbrev xmlns:xlink="http://www.w3.org/1999/xlink" xlink:title="Maotai Institute" id="ABBRID0EUZCI" xlink:type="simple">MT</abbrev> DF20230601004 <bold>D</bold> ventral view of the male specimen juvenile specimen <abbrev xmlns:xlink="http://www.w3.org/1999/xlink" xlink:title="Maotai Institute" id="ABBRID0E1ZCI" xlink:type="simple">MT</abbrev> DF20230601004</p></caption><graphic xmlns:xlink="http://www.w3.org/1999/xlink" xlink:href="zookeys-1189-033_article-115621__-g005.jpg" position="float" orientation="portrait" xlink:type="simple" id="oo_966437.jpg"><uri content-type="original_file" xlink:type="simple">https://binary.pensoft.net/fig/966437</uri></graphic></fig></tp:treatment-sec><tp:treatment-sec sec-type="description" id="SECID0ED1CI"><title>Secondary sexual characteristics.</title><p>Adult males lack vocal sacs. In breeding, pale yellow glandular nuptial pads are present on finger I in males.</p></tp:treatment-sec><tp:treatment-sec sec-type="Morphological comparisons" id="SECID0EI1CI"><title>Morphological comparisons.</title><p>The molecular phylogenetic results placed the new species as an independent clade into <italic><tp:taxon-name><tp:taxon-name-part taxon-name-part-type="genus" reg="Amolops">A.</tp:taxon-name-part><tp:taxon-name-part taxon-name-part-type="species" reg="marmoratus">marmoratus</tp:taxon-name-part></tp:taxon-name></italic> group. Within the <italic><tp:taxon-name><tp:taxon-name-part taxon-name-part-type="genus" reg="Amolops">A.</tp:taxon-name-part><tp:taxon-name-part taxon-name-part-type="species" reg="mantzorum">mantzorum</tp:taxon-name-part></tp:taxon-name></italic> group, the new species can be distinguished from <italic><tp:taxon-name><tp:taxon-name-part taxon-name-part-type="genus" reg="Amolops">A.</tp:taxon-name-part><tp:taxon-name-part taxon-name-part-type="species" reg="ailao">ailao</tp:taxon-name-part></tp:taxon-name></italic> by having a larger body size (adult males <abbrev xmlns:xlink="http://www.w3.org/1999/xlink" xlink:title="snout-vent length" id="ABBRID0EP2CI" xlink:type="simple">SVL</abbrev> 43.2–46.8 mm vs 33.0–35.1 mm); by vomerine teeth present (vs absent), and by tibiotarsal articulation reaching the level far beyond the tip of the snout when leg stretched forward (vs reaching beyond anterior corner of eye); differs from <italic><tp:taxon-name><tp:taxon-name-part taxon-name-part-type="genus" reg="Amolops">A.</tp:taxon-name-part><tp:taxon-name-part taxon-name-part-type="species" reg="granulosus">granulosus</tp:taxon-name-part></tp:taxon-name></italic> by having a smooth dorsum skin (vs rough with spinules in males) and the absence of vocal sacs in males (vs present); differs from <italic><tp:taxon-name><tp:taxon-name-part taxon-name-part-type="genus" reg="Amolops">A.</tp:taxon-name-part><tp:taxon-name-part taxon-name-part-type="species" reg="lifanensis">lifanensis</tp:taxon-name-part></tp:taxon-name></italic> by having a smaller body size (adult males <abbrev xmlns:xlink="http://www.w3.org/1999/xlink" xlink:title="snout-vent length" id="ABBRID0EJ3CI" xlink:type="simple">SVL</abbrev> 43.2–46.8 mm vs 52.0–56.0) and having distinct tympanum (vs indistinct); differs from <italic><tp:taxon-name><tp:taxon-name-part taxon-name-part-type="genus" reg="Amolops">A.</tp:taxon-name-part><tp:taxon-name-part taxon-name-part-type="species" reg="mantzorum">mantzorum</tp:taxon-name-part></tp:taxon-name></italic> by having a smaller body size (adult males <abbrev xmlns:xlink="http://www.w3.org/1999/xlink" xlink:title="snout-vent length" id="ABBRID0EY3CI" xlink:type="simple">SVL</abbrev> 43.2 – 46.8 mm vs 49.0–57.0 mm), head length about equal to or larger than head width (vs head length smaller than head width); differs from <italic><tp:taxon-name><tp:taxon-name-part taxon-name-part-type="genus" reg="Amolops">A.</tp:taxon-name-part><tp:taxon-name-part taxon-name-part-type="species" reg="minutus">minutus</tp:taxon-name-part></tp:taxon-name></italic> by having a larger body size (adult males <abbrev xmlns:xlink="http://www.w3.org/1999/xlink" xlink:title="snout-vent length" id="ABBRID0EH4CI" xlink:type="simple">SVL</abbrev> 43.2–46.8 mm vs 29.70–36.42 mm), and the absence of vocal sacs and gular pouches in males (vs well developed); differs from <italic><tp:taxon-name><tp:taxon-name-part taxon-name-part-type="genus" reg="Amolops">A.</tp:taxon-name-part><tp:taxon-name-part taxon-name-part-type="species" reg="ottorum">ottorum</tp:taxon-name-part></tp:taxon-name></italic> by the presence of vomerine teeth (vs absent); differs from <italic><tp:taxon-name><tp:taxon-name-part taxon-name-part-type="genus" reg="Amolops">A.</tp:taxon-name-part><tp:taxon-name-part taxon-name-part-type="species" reg="shuichengicus">shuichengicus</tp:taxon-name-part></tp:taxon-name></italic> by having a larger body size in males (adult males <abbrev xmlns:xlink="http://www.w3.org/1999/xlink" xlink:title="snout-vent length" id="ABBRID0EB5CI" xlink:type="simple">SVL</abbrev> 43.2–46.8 mm vs 34.6–39.6 mm), and having weak dorsolateral glandular lines (vs strong dorsolateral folds); differs from <italic><tp:taxon-name><tp:taxon-name-part taxon-name-part-type="genus" reg="Amolops">A.</tp:taxon-name-part><tp:taxon-name-part taxon-name-part-type="species" reg="tuberodepressus">tuberodepressus</tp:taxon-name-part></tp:taxon-name></italic> by having a smaller body size (adult males <abbrev xmlns:xlink="http://www.w3.org/1999/xlink" xlink:title="snout-vent length" id="ABBRID0EQ5CI" xlink:type="simple">SVL</abbrev> 43.2–46.8 mm vs 48–56mm), and by having weak dorsolateral glandular lines (vs absent); differs from <italic><tp:taxon-name><tp:taxon-name-part taxon-name-part-type="genus" reg="Amolops">A.</tp:taxon-name-part><tp:taxon-name-part taxon-name-part-type="species" reg="jinjiangensis">jinjiangensis</tp:taxon-name-part></tp:taxon-name></italic> by having distinct tympanum (vs indistinct).</p><p><italic><tp:taxon-name><tp:taxon-name-part taxon-name-part-type="genus" reg="Amolops">Amolops</tp:taxon-name-part><tp:taxon-name-part taxon-name-part-type="species" reg="dafangensis">dafangensis</tp:taxon-name-part></tp:taxon-name></italic> sp. nov. is phylogenetically most closed to <italic><tp:taxon-name><tp:taxon-name-part taxon-name-part-type="genus" reg="Amolops">A.</tp:taxon-name-part><tp:taxon-name-part taxon-name-part-type="species" reg="loloensis">loloensis</tp:taxon-name-part></tp:taxon-name></italic> and <italic><tp:taxon-name><tp:taxon-name-part taxon-name-part-type="genus" reg="Amolops">A.</tp:taxon-name-part><tp:taxon-name-part taxon-name-part-type="species" reg="sangzhiensis">sangzhiensis</tp:taxon-name-part></tp:taxon-name></italic>, and the new species could be distinguished from <italic><tp:taxon-name><tp:taxon-name-part taxon-name-part-type="genus" reg="Amolops">A.</tp:taxon-name-part><tp:taxon-name-part taxon-name-part-type="species" reg="loloensis">loloensis</tp:taxon-name-part></tp:taxon-name></italic> by having a smaller body size in males (adult males <abbrev xmlns:xlink="http://www.w3.org/1999/xlink" xlink:title="snout-vent length" id="ABBRID0ENADI" xlink:type="simple">SVL</abbrev> 43.2–46.8 mm vs 55–62 mm), having distinct tympanum (vs indistinct), tibiotarsal articulation reaching the level far beyond the tip of the snout when leg stretched forward (vs just reaching eye or nostrils), spots on head and dorsum irregular (vs spots on head and dorsum round or oval); differs from <italic><tp:taxon-name><tp:taxon-name-part taxon-name-part-type="genus" reg="Amolops">A.</tp:taxon-name-part><tp:taxon-name-part taxon-name-part-type="species" reg="sangzhiensis">sangzhiensis</tp:taxon-name-part></tp:taxon-name></italic> by having a larger body size in males (adult males <abbrev xmlns:xlink="http://www.w3.org/1999/xlink" xlink:title="snout-vent length" id="ABBRID0E3ADI" xlink:type="simple">SVL</abbrev> 43.2–46.8 mm vs 40.3–40.9 mm), having distinct tympanum (vs indistinct),tibiotarsal articulation reaching the level far beyond the tip of the snout when leg stretched forward (vs just reaching nostrils), mouth corner smooth (vs with dense spiny tubercles around the mouth corner).</p><p><italic><tp:taxon-name><tp:taxon-name-part taxon-name-part-type="genus" reg="Amolops">Amolops</tp:taxon-name-part><tp:taxon-name-part taxon-name-part-type="species" reg="dafangensis">dafangensis</tp:taxon-name-part></tp:taxon-name></italic> sp. nov. differs from the species of the <italic><tp:taxon-name><tp:taxon-name-part taxon-name-part-type="genus" reg="Amolops">A.</tp:taxon-name-part><tp:taxon-name-part taxon-name-part-type="species" reg="monticola">monticola</tp:taxon-name-part></tp:taxon-name></italic> group namely <italic><tp:taxon-name><tp:taxon-name-part taxon-name-part-type="genus" reg="Amolops">A.</tp:taxon-name-part><tp:taxon-name-part taxon-name-part-type="species" reg="adicola">adicola</tp:taxon-name-part></tp:taxon-name></italic>, <italic><tp:taxon-name><tp:taxon-name-part taxon-name-part-type="genus" reg="Amolops">A.</tp:taxon-name-part><tp:taxon-name-part taxon-name-part-type="species" reg="akhaorum">akhaorum</tp:taxon-name-part></tp:taxon-name></italic>, <italic><tp:taxon-name><tp:taxon-name-part taxon-name-part-type="genus" reg="Amolops">A.</tp:taxon-name-part><tp:taxon-name-part taxon-name-part-type="species" reg="aniqiaoensis">aniqiaoensis</tp:taxon-name-part></tp:taxon-name></italic>, <italic><tp:taxon-name><tp:taxon-name-part taxon-name-part-type="genus" reg="Amolops">A.</tp:taxon-name-part><tp:taxon-name-part taxon-name-part-type="species" reg="archotaphus">archotaphus</tp:taxon-name-part></tp:taxon-name></italic>, <italic><tp:taxon-name><tp:taxon-name-part taxon-name-part-type="genus" reg="Amolops">A.</tp:taxon-name-part><tp:taxon-name-part taxon-name-part-type="species" reg="bellulus">bellulus</tp:taxon-name-part></tp:taxon-name></italic>, <italic><tp:taxon-name><tp:taxon-name-part taxon-name-part-type="genus" reg="Amolops">A.</tp:taxon-name-part><tp:taxon-name-part taxon-name-part-type="species" reg="binchachaensis">binchachaensis</tp:taxon-name-part></tp:taxon-name></italic>, <italic><tp:taxon-name><tp:taxon-name-part taxon-name-part-type="genus" reg="Amolops"/><tp:taxon-name-part taxon-name-part-type="species" reg="chakrataensis">chakrataensis</tp:taxon-name-part></tp:taxon-name></italic>, <italic><tp:taxon-name><tp:taxon-name-part taxon-name-part-type="genus" reg="Amolops">A.</tp:taxon-name-part><tp:taxon-name-part taxon-name-part-type="species" reg="chaochin">chaochin</tp:taxon-name-part></tp:taxon-name></italic>, <italic><tp:taxon-name><tp:taxon-name-part taxon-name-part-type="genus" reg="Amolops">A.</tp:taxon-name-part><tp:taxon-name-part taxon-name-part-type="species" reg="chunganensis">chunganensis</tp:taxon-name-part></tp:taxon-name></italic>, <italic><tp:taxon-name><tp:taxon-name-part taxon-name-part-type="genus" reg="Amolops">A.</tp:taxon-name-part><tp:taxon-name-part taxon-name-part-type="species" reg="compotrix">compotrix</tp:taxon-name-part></tp:taxon-name></italic>, <italic><tp:taxon-name><tp:taxon-name-part taxon-name-part-type="genus" reg="Amolops">A.</tp:taxon-name-part><tp:taxon-name-part taxon-name-part-type="species" reg="cucae">cucae</tp:taxon-name-part></tp:taxon-name></italic>, <italic><tp:taxon-name><tp:taxon-name-part taxon-name-part-type="genus" reg="Amolops">A.</tp:taxon-name-part><tp:taxon-name-part taxon-name-part-type="species" reg="daorum">daorum</tp:taxon-name-part></tp:taxon-name></italic>, <italic><tp:taxon-name><tp:taxon-name-part taxon-name-part-type="genus" reg="Amolops">A.</tp:taxon-name-part><tp:taxon-name-part taxon-name-part-type="species" reg="deng">deng</tp:taxon-name-part></tp:taxon-name></italic>, <italic><tp:taxon-name><tp:taxon-name-part taxon-name-part-type="genus" reg="Amolops">A.</tp:taxon-name-part><tp:taxon-name-part taxon-name-part-type="species" reg="iri">iri</tp:taxon-name-part></tp:taxon-name></italic>, <italic><tp:taxon-name><tp:taxon-name-part taxon-name-part-type="genus" reg="Amolops">A.</tp:taxon-name-part><tp:taxon-name-part taxon-name-part-type="species" reg="kohimaensis">kohimaensis</tp:taxon-name-part></tp:taxon-name></italic>, <italic><tp:taxon-name><tp:taxon-name-part taxon-name-part-type="genus" reg="Amolops">A.</tp:taxon-name-part><tp:taxon-name-part taxon-name-part-type="species" reg="mengdingensis">mengdingensis</tp:taxon-name-part></tp:taxon-name></italic>, <italic><tp:taxon-name><tp:taxon-name-part taxon-name-part-type="genus" reg="Amolops">A.</tp:taxon-name-part><tp:taxon-name-part taxon-name-part-type="species" reg="mengyangensis">mengyangensis</tp:taxon-name-part></tp:taxon-name></italic>, <italic><tp:taxon-name><tp:taxon-name-part taxon-name-part-type="genus" reg="Amolops">A.</tp:taxon-name-part><tp:taxon-name-part taxon-name-part-type="species" reg="monticola">monticola</tp:taxon-name-part></tp:taxon-name></italic>, <italic><tp:taxon-name><tp:taxon-name-part taxon-name-part-type="genus" reg="Amolops">A.</tp:taxon-name-part><tp:taxon-name-part taxon-name-part-type="species" reg="nyingchiensis">nyingchiensis</tp:taxon-name-part></tp:taxon-name></italic>, <italic><tp:taxon-name><tp:taxon-name-part taxon-name-part-type="genus" reg="Amolops">A.</tp:taxon-name-part><tp:taxon-name-part taxon-name-part-type="species" reg="putaoensis">putaoensis</tp:taxon-name-part></tp:taxon-name></italic>, <italic><tp:taxon-name><tp:taxon-name-part taxon-name-part-type="genus" reg="Amolops">A.</tp:taxon-name-part><tp:taxon-name-part taxon-name-part-type="species" reg="truongi">truongi</tp:taxon-name-part></tp:taxon-name></italic>, <italic><tp:taxon-name><tp:taxon-name-part taxon-name-part-type="genus" reg="Amolops">A.</tp:taxon-name-part><tp:taxon-name-part taxon-name-part-type="species" reg="tuanjieensis">tuanjieensis</tp:taxon-name-part></tp:taxon-name></italic>, <italic><tp:taxon-name><tp:taxon-name-part taxon-name-part-type="genus" reg="Amolops">A.</tp:taxon-name-part><tp:taxon-name-part taxon-name-part-type="species" reg="vitreus">vitreus</tp:taxon-name-part></tp:taxon-name></italic>, and <italic><tp:taxon-name><tp:taxon-name-part taxon-name-part-type="genus" reg="Amolops">A.</tp:taxon-name-part><tp:taxon-name-part taxon-name-part-type="species" reg="wenshanensis">wenshanensis</tp:taxon-name-part></tp:taxon-name></italic> by dorsolateral folds weak formed by series of glands (vs truth dorsolateral folds present), further distinguished from <italic><tp:taxon-name><tp:taxon-name-part taxon-name-part-type="genus" reg="Amolops">A.</tp:taxon-name-part><tp:taxon-name-part taxon-name-part-type="species" reg="adicola">adicola</tp:taxon-name-part></tp:taxon-name></italic>, <italic><tp:taxon-name><tp:taxon-name-part taxon-name-part-type="genus" reg="Amolops">A.</tp:taxon-name-part><tp:taxon-name-part taxon-name-part-type="species" reg="akhaorum">akhaorum</tp:taxon-name-part></tp:taxon-name></italic>, <italic><tp:taxon-name><tp:taxon-name-part taxon-name-part-type="genus" reg="Amolops">A.</tp:taxon-name-part><tp:taxon-name-part taxon-name-part-type="species" reg="aniqiaoensis">aniqiaoensis</tp:taxon-name-part></tp:taxon-name></italic>, <italic><tp:taxon-name><tp:taxon-name-part taxon-name-part-type="genus" reg="Amolops">A.</tp:taxon-name-part><tp:taxon-name-part taxon-name-part-type="species" reg="archotaphus">archotaphus</tp:taxon-name-part></tp:taxon-name></italic>, <italic><tp:taxon-name><tp:taxon-name-part taxon-name-part-type="genus" reg="Amolops">A.</tp:taxon-name-part><tp:taxon-name-part taxon-name-part-type="species" reg="chaochin">chaochin</tp:taxon-name-part></tp:taxon-name></italic>, <italic><tp:taxon-name><tp:taxon-name-part taxon-name-part-type="genus" reg="Amolops">A.</tp:taxon-name-part><tp:taxon-name-part taxon-name-part-type="species" reg="chunganensis">chunganensis</tp:taxon-name-part></tp:taxon-name></italic>, <italic><tp:taxon-name><tp:taxon-name-part taxon-name-part-type="genus" reg="Amolops">A.</tp:taxon-name-part><tp:taxon-name-part taxon-name-part-type="species" reg="compotrix">compotrix</tp:taxon-name-part></tp:taxon-name></italic>, <italic><tp:taxon-name><tp:taxon-name-part taxon-name-part-type="genus" reg="Amolops">A.</tp:taxon-name-part><tp:taxon-name-part taxon-name-part-type="species" reg="cucae">cucae</tp:taxon-name-part></tp:taxon-name></italic>, <italic><tp:taxon-name><tp:taxon-name-part taxon-name-part-type="genus" reg="Amolops">A.</tp:taxon-name-part><tp:taxon-name-part taxon-name-part-type="species" reg="daorum">daorum</tp:taxon-name-part></tp:taxon-name></italic>, <italic><tp:taxon-name><tp:taxon-name-part taxon-name-part-type="genus" reg="Amolops">A.</tp:taxon-name-part><tp:taxon-name-part taxon-name-part-type="species" reg="iriodes">iriodes</tp:taxon-name-part></tp:taxon-name></italic>, <italic><tp:taxon-name><tp:taxon-name-part taxon-name-part-type="genus" reg="Amolops">A.</tp:taxon-name-part><tp:taxon-name-part taxon-name-part-type="species" reg="kohimaensis">kohimaensis</tp:taxon-name-part></tp:taxon-name></italic>, <italic><tp:taxon-name><tp:taxon-name-part taxon-name-part-type="genus" reg="Amolops">A.</tp:taxon-name-part><tp:taxon-name-part taxon-name-part-type="species" reg="mengdingensis">mengdingensis</tp:taxon-name-part></tp:taxon-name></italic>, <italic><tp:taxon-name><tp:taxon-name-part taxon-name-part-type="genus" reg="Amolops">A.</tp:taxon-name-part><tp:taxon-name-part taxon-name-part-type="species" reg="mengyangensis">mengyangensis</tp:taxon-name-part></tp:taxon-name></italic>, <italic><tp:taxon-name><tp:taxon-name-part taxon-name-part-type="genus" reg="Amolops">A.</tp:taxon-name-part><tp:taxon-name-part taxon-name-part-type="species" reg="monticola">monticola</tp:taxon-name-part></tp:taxon-name></italic>, <italic><tp:taxon-name><tp:taxon-name-part taxon-name-part-type="genus" reg="Amolops">A.</tp:taxon-name-part><tp:taxon-name-part taxon-name-part-type="species" reg="putaoensis">putaoensis</tp:taxon-name-part></tp:taxon-name></italic>, <italic><tp:taxon-name><tp:taxon-name-part taxon-name-part-type="genus" reg="Amolops">A.</tp:taxon-name-part><tp:taxon-name-part taxon-name-part-type="species" reg="truongi">truongi</tp:taxon-name-part></tp:taxon-name></italic>, <italic><tp:taxon-name><tp:taxon-name-part taxon-name-part-type="genus" reg="Amolops">A.</tp:taxon-name-part><tp:taxon-name-part taxon-name-part-type="species" reg="tuanjieensis">tuanjieensis</tp:taxon-name-part></tp:taxon-name></italic>, <italic><tp:taxon-name><tp:taxon-name-part taxon-name-part-type="genus" reg="Amolops">A.</tp:taxon-name-part><tp:taxon-name-part taxon-name-part-type="species" reg="vitreus">vitreus</tp:taxon-name-part></tp:taxon-name></italic>, and <italic><tp:taxon-name><tp:taxon-name-part taxon-name-part-type="genus" reg="Amolops">A.</tp:taxon-name-part><tp:taxon-name-part taxon-name-part-type="species" reg="wenshanensis">wenshanensis</tp:taxon-name-part></tp:taxon-name></italic> by vocal sac absent (vs present).</p><p><italic><tp:taxon-name><tp:taxon-name-part taxon-name-part-type="genus" reg="Amolops">Amolops</tp:taxon-name-part><tp:taxon-name-part taxon-name-part-type="species" reg="dafangensis">dafangensis</tp:taxon-name-part></tp:taxon-name></italic> sp. nov. differs from <italic><tp:taxon-name><tp:taxon-name-part taxon-name-part-type="genus" reg="Amolops">A.</tp:taxon-name-part><tp:taxon-name-part taxon-name-part-type="species" reg="chayuensis">chayuensis</tp:taxon-name-part></tp:taxon-name></italic>, the sole member of the <italic><tp:taxon-name><tp:taxon-name-part taxon-name-part-type="genus" reg="Amolops">A.</tp:taxon-name-part><tp:taxon-name-part taxon-name-part-type="species" reg="chayuensis">chayuensis</tp:taxon-name-part></tp:taxon-name></italic> group, by dorsolateral folds weak formed by series of glands (vs truth dorsolateral folds present), and vocal sacs absent (vs present).</p><p><italic><tp:taxon-name><tp:taxon-name-part taxon-name-part-type="genus" reg="Amolops">Amolops</tp:taxon-name-part><tp:taxon-name-part taxon-name-part-type="species" reg="dafangensis">dafangensis</tp:taxon-name-part></tp:taxon-name></italic> sp. nov. differs from the <italic><tp:taxon-name><tp:taxon-name-part taxon-name-part-type="genus" reg="Amolops">A.</tp:taxon-name-part><tp:taxon-name-part taxon-name-part-type="species" reg="viridimaculatus">viridimaculatus</tp:taxon-name-part></tp:taxon-name></italic> group contains 14 species, namely <italic><tp:taxon-name><tp:taxon-name-part taxon-name-part-type="genus" reg="Amolops">A.</tp:taxon-name-part><tp:taxon-name-part taxon-name-part-type="species" reg="beibengensis">beibengensis</tp:taxon-name-part></tp:taxon-name></italic>, <italic><tp:taxon-name><tp:taxon-name-part taxon-name-part-type="genus" reg="Amolops">A.</tp:taxon-name-part><tp:taxon-name-part taxon-name-part-type="species" reg="chanakya">chanakya</tp:taxon-name-part></tp:taxon-name></italic>, <italic><tp:taxon-name><tp:taxon-name-part taxon-name-part-type="genus" reg="Amolops">A.</tp:taxon-name-part><tp:taxon-name-part taxon-name-part-type="species" reg="formosus">formosus</tp:taxon-name-part></tp:taxon-name></italic>, <italic><tp:taxon-name><tp:taxon-name-part taxon-name-part-type="genus" reg="Amolops">A.</tp:taxon-name-part><tp:taxon-name-part taxon-name-part-type="species" reg="himalayanus">himalayanus</tp:taxon-name-part></tp:taxon-name></italic>, <italic><tp:taxon-name><tp:taxon-name-part taxon-name-part-type="genus" reg="Amolops">A.</tp:taxon-name-part><tp:taxon-name-part taxon-name-part-type="species" reg="kaulbacki">kaulbacki</tp:taxon-name-part></tp:taxon-name></italic>, <italic><tp:taxon-name><tp:taxon-name-part taxon-name-part-type="genus" reg="Amolops">A.</tp:taxon-name-part><tp:taxon-name-part taxon-name-part-type="species" reg="longimanus">longimanus</tp:taxon-name-part></tp:taxon-name></italic>, <italic><tp:taxon-name><tp:taxon-name-part taxon-name-part-type="genus" reg="Amolops">A.</tp:taxon-name-part><tp:taxon-name-part taxon-name-part-type="species" reg="medogensis">medogensis</tp:taxon-name-part></tp:taxon-name></italic>, <italic><tp:taxon-name><tp:taxon-name-part taxon-name-part-type="genus" reg="Amolops">A.</tp:taxon-name-part><tp:taxon-name-part taxon-name-part-type="species" reg="nidorbellus">nidorbellus</tp:taxon-name-part></tp:taxon-name></italic>, <italic><tp:taxon-name><tp:taxon-name-part taxon-name-part-type="genus" reg="Amolops">A.</tp:taxon-name-part><tp:taxon-name-part taxon-name-part-type="species" reg="pallasitatus">pallasitatus</tp:taxon-name-part></tp:taxon-name></italic>, <italic><tp:taxon-name><tp:taxon-name-part taxon-name-part-type="genus" reg="Amolops">A.</tp:taxon-name-part><tp:taxon-name-part taxon-name-part-type="species" reg="senchalensis">senchalensis</tp:taxon-name-part></tp:taxon-name></italic>, <italic><tp:taxon-name><tp:taxon-name-part taxon-name-part-type="genus" reg="Amolops">A.</tp:taxon-name-part><tp:taxon-name-part taxon-name-part-type="species" reg="tawang">tawang</tp:taxon-name-part></tp:taxon-name></italic>, <italic><tp:taxon-name><tp:taxon-name-part taxon-name-part-type="genus" reg="Amolops">A.</tp:taxon-name-part><tp:taxon-name-part taxon-name-part-type="species" reg="wangyali">wangyali</tp:taxon-name-part></tp:taxon-name></italic>, <italic><tp:taxon-name><tp:taxon-name-part taxon-name-part-type="genus" reg="Amolops">A.</tp:taxon-name-part><tp:taxon-name-part taxon-name-part-type="species" reg="wangyufani">wangyufani</tp:taxon-name-part></tp:taxon-name></italic>, and <italic><tp:taxon-name><tp:taxon-name-part taxon-name-part-type="genus" reg="Amolops">A.</tp:taxon-name-part><tp:taxon-name-part taxon-name-part-type="species" reg="viridimaculatus">viridimaculatus</tp:taxon-name-part></tp:taxon-name></italic> by dorsolateral folds weak formed by series of glands (vs dorsolateral folds absent) and smaller body size (vs male <abbrev xmlns:xlink="http://www.w3.org/1999/xlink" xlink:title="snout-vent length" id="ABBRID0EFXDI" xlink:type="simple">SVL</abbrev> 75.8 mm in <italic><tp:taxon-name><tp:taxon-name-part taxon-name-part-type="genus" reg="Amolops">A.</tp:taxon-name-part><tp:taxon-name-part taxon-name-part-type="species" reg="beibengensis">beibengensis</tp:taxon-name-part></tp:taxon-name></italic>, male <abbrev xmlns:xlink="http://www.w3.org/1999/xlink" xlink:title="snout-vent length" id="ABBRID0EUXDI" xlink:type="simple">SVL</abbrev> 76.4 mm in <italic><tp:taxon-name><tp:taxon-name-part taxon-name-part-type="genus" reg="Amolops">A.</tp:taxon-name-part><tp:taxon-name-part taxon-name-part-type="species" reg="chanakya">chanakya</tp:taxon-name-part></tp:taxon-name></italic>, males <abbrev xmlns:xlink="http://www.w3.org/1999/xlink" xlink:title="snout-vent length" id="ABBRID0EDYDI" xlink:type="simple">SVL</abbrev> 61.3–63.1 mm in <italic><tp:taxon-name><tp:taxon-name-part taxon-name-part-type="genus" reg="Amolops">A.</tp:taxon-name-part><tp:taxon-name-part taxon-name-part-type="species" reg="formosus">formosus</tp:taxon-name-part></tp:taxon-name></italic>, male <abbrev xmlns:xlink="http://www.w3.org/1999/xlink" xlink:title="snout-vent length" id="ABBRID0ESYDI" xlink:type="simple">SVL</abbrev> 80 mm in <italic><tp:taxon-name><tp:taxon-name-part taxon-name-part-type="genus" reg="Amolops">A.</tp:taxon-name-part><tp:taxon-name-part taxon-name-part-type="species" reg="himalayanus">himalayanus</tp:taxon-name-part></tp:taxon-name></italic>, males <abbrev xmlns:xlink="http://www.w3.org/1999/xlink" xlink:title="snout-vent length" id="ABBRID0EBZDI" xlink:type="simple">SVL</abbrev> 70–72 mm in <italic><tp:taxon-name><tp:taxon-name-part taxon-name-part-type="genus" reg="Amolops">A.</tp:taxon-name-part><tp:taxon-name-part taxon-name-part-type="species" reg="kaulbacki">kaulbacki</tp:taxon-name-part></tp:taxon-name></italic>, male <abbrev xmlns:xlink="http://www.w3.org/1999/xlink" xlink:title="snout-vent length" id="ABBRID0EQZDI" xlink:type="simple">SVL</abbrev> 95 mm in <italic><tp:taxon-name><tp:taxon-name-part taxon-name-part-type="genus" reg="Amolops">A.</tp:taxon-name-part><tp:taxon-name-part taxon-name-part-type="species" reg="medogensis">medogensis</tp:taxon-name-part></tp:taxon-name></italic>, males <abbrev xmlns:xlink="http://www.w3.org/1999/xlink" xlink:title="snout-vent length" id="ABBRID0E6ZDI" xlink:type="simple">SVL</abbrev> 76.4–82.3 mm in <italic><tp:taxon-name><tp:taxon-name-part taxon-name-part-type="genus" reg="Amolops">A.</tp:taxon-name-part><tp:taxon-name-part taxon-name-part-type="species" reg="nidorbellus">nidorbellus</tp:taxon-name-part></tp:taxon-name></italic>, male <abbrev xmlns:xlink="http://www.w3.org/1999/xlink" xlink:title="snout-vent length" id="ABBRID0EO1DI" xlink:type="simple">SVL</abbrev> 46.2 mm in <italic><tp:taxon-name><tp:taxon-name-part taxon-name-part-type="genus" reg="Amolops">A.</tp:taxon-name-part><tp:taxon-name-part taxon-name-part-type="species" reg="senchalensis">senchalensis</tp:taxon-name-part></tp:taxon-name></italic>, male <abbrev xmlns:xlink="http://www.w3.org/1999/xlink" xlink:title="snout-vent length" id="ABBRID0E41DI" xlink:type="simple">SVL</abbrev> 82.5 mm in <italic><tp:taxon-name><tp:taxon-name-part taxon-name-part-type="genus" reg="Amolops">A.</tp:taxon-name-part><tp:taxon-name-part taxon-name-part-type="species" reg="tawang">tawang</tp:taxon-name-part></tp:taxon-name></italic>, males <abbrev xmlns:xlink="http://www.w3.org/1999/xlink" xlink:title="snout-vent length" id="ABBRID0EM2DI" xlink:type="simple">SVL</abbrev> 71.4–76.7 mm in <italic><tp:taxon-name><tp:taxon-name-part taxon-name-part-type="genus" reg="Amolops">A.</tp:taxon-name-part><tp:taxon-name-part taxon-name-part-type="species" reg="wangyali">wangyali</tp:taxon-name-part></tp:taxon-name></italic>, males <abbrev xmlns:xlink="http://www.w3.org/1999/xlink" xlink:title="snout-vent length" id="ABBRID0E22DI" xlink:type="simple">SVL</abbrev> 68.3–69.0 mm in <italic><tp:taxon-name><tp:taxon-name-part taxon-name-part-type="genus" reg="Amolops">A.</tp:taxon-name-part><tp:taxon-name-part taxon-name-part-type="species" reg="wangyufani">wangyufani</tp:taxon-name-part></tp:taxon-name></italic>, and males <abbrev xmlns:xlink="http://www.w3.org/1999/xlink" xlink:title="snout-vent length" id="ABBRID0EK3DI" xlink:type="simple">SVL</abbrev> 72.7–82.3 mm in <italic><tp:taxon-name><tp:taxon-name-part taxon-name-part-type="genus" reg="Amolops">A.</tp:taxon-name-part><tp:taxon-name-part taxon-name-part-type="species" reg="viridimaculatus">viridimaculatus</tp:taxon-name-part></tp:taxon-name></italic>).</p><p><italic><tp:taxon-name><tp:taxon-name-part taxon-name-part-type="genus" reg="Amolops">Amolops</tp:taxon-name-part><tp:taxon-name-part taxon-name-part-type="species" reg="dafangensis">dafangensis</tp:taxon-name-part></tp:taxon-name></italic> sp. nov. differs from the <italic><tp:taxon-name><tp:taxon-name-part taxon-name-part-type="genus" reg="Amolops">A.</tp:taxon-name-part><tp:taxon-name-part taxon-name-part-type="species" reg="marmoratus">marmoratus</tp:taxon-name-part></tp:taxon-name></italic> group of 13 species (<italic><tp:taxon-name><tp:taxon-name-part taxon-name-part-type="genus" reg="Amolops">A.</tp:taxon-name-part><tp:taxon-name-part taxon-name-part-type="species" reg="afghanus">afghanus</tp:taxon-name-part></tp:taxon-name></italic>, <italic><tp:taxon-name><tp:taxon-name-part taxon-name-part-type="genus" reg="Amolops">A.</tp:taxon-name-part><tp:taxon-name-part taxon-name-part-type="species" reg="assamensis">assamensis</tp:taxon-name-part></tp:taxon-name></italic>, <italic><tp:taxon-name><tp:taxon-name-part taxon-name-part-type="genus" reg="Amolops">A.</tp:taxon-name-part><tp:taxon-name-part taxon-name-part-type="species" reg="gerbillus">gerbillus</tp:taxon-name-part></tp:taxon-name></italic>, <italic><tp:taxon-name><tp:taxon-name-part taxon-name-part-type="genus" reg="Amolops">A.</tp:taxon-name-part><tp:taxon-name-part taxon-name-part-type="species" reg="indoburmanensis">indoburmanensis</tp:taxon-name-part></tp:taxon-name></italic>, <italic><tp:taxon-name><tp:taxon-name-part taxon-name-part-type="genus" reg="Amolops">A.</tp:taxon-name-part><tp:taxon-name-part taxon-name-part-type="species" reg="jaunsari">jaunsari</tp:taxon-name-part></tp:taxon-name></italic>, <italic><tp:taxon-name><tp:taxon-name-part taxon-name-part-type="genus" reg="Amolops">A.</tp:taxon-name-part><tp:taxon-name-part taxon-name-part-type="species" reg="latopalmatus">latopalmatus</tp:taxon-name-part></tp:taxon-name></italic>, <italic><tp:taxon-name><tp:taxon-name-part taxon-name-part-type="genus" reg="Amolops">A.</tp:taxon-name-part><tp:taxon-name-part taxon-name-part-type="species" reg="mahabharatensis">mahabharatensis</tp:taxon-name-part></tp:taxon-name></italic>, <italic><tp:taxon-name><tp:taxon-name-part taxon-name-part-type="genus" reg="Amolops">A.</tp:taxon-name-part><tp:taxon-name-part taxon-name-part-type="species" reg="marmoratus">marmoratus</tp:taxon-name-part></tp:taxon-name></italic>, <italic><tp:taxon-name><tp:taxon-name-part taxon-name-part-type="genus" reg="Amolops">A.</tp:taxon-name-part><tp:taxon-name-part taxon-name-part-type="species" reg="nepalicus">nepalicus</tp:taxon-name-part></tp:taxon-name></italic>, <italic><tp:taxon-name><tp:taxon-name-part taxon-name-part-type="genus" reg="Amolops">A.</tp:taxon-name-part><tp:taxon-name-part taxon-name-part-type="species" reg="panhai">panhai</tp:taxon-name-part></tp:taxon-name></italic>, <italic><tp:taxon-name><tp:taxon-name-part taxon-name-part-type="genus" reg="Amolops">A.</tp:taxon-name-part><tp:taxon-name-part taxon-name-part-type="species" reg="siju">siju</tp:taxon-name-part></tp:taxon-name></italic>, and <italic><tp:taxon-name><tp:taxon-name-part taxon-name-part-type="genus" reg="Amolops">A.</tp:taxon-name-part><tp:taxon-name-part taxon-name-part-type="species" reg="terraorchis">terraorchis</tp:taxon-name-part></tp:taxon-name></italic>) by circum-marginal groove on disc of finger I absent (vs present), and vocal sac absent (vs present with the exception of <italic><tp:taxon-name><tp:taxon-name-part taxon-name-part-type="genus" reg="Amolops">A.</tp:taxon-name-part><tp:taxon-name-part taxon-name-part-type="species" reg="siju">siju</tp:taxon-name-part></tp:taxon-name></italic>).</p><p><italic><tp:taxon-name><tp:taxon-name-part taxon-name-part-type="genus" reg="Amolops">Amolops</tp:taxon-name-part><tp:taxon-name-part taxon-name-part-type="species" reg="dafangensis">dafangensis</tp:taxon-name-part></tp:taxon-name></italic> sp. nov. differs from <italic><tp:taxon-name><tp:taxon-name-part taxon-name-part-type="genus" reg="Amolops">A.</tp:taxon-name-part><tp:taxon-name-part taxon-name-part-type="species" reg="spinapectoralis">spinapectoralis</tp:taxon-name-part></tp:taxon-name></italic>, the sole member of the <italic><tp:taxon-name><tp:taxon-name-part taxon-name-part-type="genus" reg="Amolops">A.</tp:taxon-name-part><tp:taxon-name-part taxon-name-part-type="species" reg="spinapectoralis">spinapectoralis</tp:taxon-name-part></tp:taxon-name></italic> group, by circum-marginal groove on disc of finger I absent (vs present), and vocal sac absent (vs present).</p><p><italic><tp:taxon-name><tp:taxon-name-part taxon-name-part-type="genus" reg="Amolops">Amolops</tp:taxon-name-part><tp:taxon-name-part taxon-name-part-type="species" reg="dafangensis">dafangensis</tp:taxon-name-part></tp:taxon-name></italic> sp. nov. differs from the <italic><tp:taxon-name><tp:taxon-name-part taxon-name-part-type="genus" reg="Amolops">A.</tp:taxon-name-part><tp:taxon-name-part taxon-name-part-type="species" reg="larutensis">larutensis</tp:taxon-name-part></tp:taxon-name></italic> group with eight species, namely <italic><tp:taxon-name><tp:taxon-name-part taxon-name-part-type="genus" reg="Amolops">A.</tp:taxon-name-part><tp:taxon-name-part taxon-name-part-type="species" reg="attiguus">attiguus</tp:taxon-name-part></tp:taxon-name></italic>, <italic><tp:taxon-name><tp:taxon-name-part taxon-name-part-type="genus" reg="Amolops">A.</tp:taxon-name-part><tp:taxon-name-part taxon-name-part-type="species" reg="australis">australis</tp:taxon-name-part></tp:taxon-name></italic>, <italic><tp:taxon-name><tp:taxon-name-part taxon-name-part-type="genus" reg="Amolops">A.</tp:taxon-name-part><tp:taxon-name-part taxon-name-part-type="species" reg="cremnobatus">cremnobatus</tp:taxon-name-part></tp:taxon-name></italic>, <italic><tp:taxon-name><tp:taxon-name-part taxon-name-part-type="genus" reg="Amolops">A.</tp:taxon-name-part><tp:taxon-name-part taxon-name-part-type="species" reg="gerutu">gerutu</tp:taxon-name-part></tp:taxon-name></italic>, <italic><tp:taxon-name><tp:taxon-name-part taxon-name-part-type="genus" reg="Amolops">A.</tp:taxon-name-part><tp:taxon-name-part taxon-name-part-type="species" reg="kottelati">kottelati</tp:taxon-name-part></tp:taxon-name></italic>, <italic><tp:taxon-name><tp:taxon-name-part taxon-name-part-type="genus" reg="Amolops">A.</tp:taxon-name-part><tp:taxon-name-part taxon-name-part-type="species" reg="larutensis">larutensis</tp:taxon-name-part></tp:taxon-name></italic>, <italic><tp:taxon-name><tp:taxon-name-part taxon-name-part-type="genus" reg="Amolops">A.</tp:taxon-name-part><tp:taxon-name-part taxon-name-part-type="species" reg="sengae">sengae</tp:taxon-name-part></tp:taxon-name></italic>, and <italic><tp:taxon-name><tp:taxon-name-part taxon-name-part-type="genus" reg="Amolops">A.</tp:taxon-name-part><tp:taxon-name-part taxon-name-part-type="species" reg="tanfuilianae">tanfuilianae</tp:taxon-name-part></tp:taxon-name></italic> by circum-marginal groove on disc of finger I absent (vs present), and vocal sac absent (vs present).</p><p><italic><tp:taxon-name><tp:taxon-name-part taxon-name-part-type="genus" reg="Amolops">Amolops</tp:taxon-name-part><tp:taxon-name-part taxon-name-part-type="species" reg="dafangensis">dafangensis</tp:taxon-name-part></tp:taxon-name></italic> sp. nov. differs from the <italic><tp:taxon-name><tp:taxon-name-part taxon-name-part-type="genus" reg="Amolops">A.</tp:taxon-name-part><tp:taxon-name-part taxon-name-part-type="species" reg="ricketti">ricketti</tp:taxon-name-part></tp:taxon-name></italic> group that contains eight species (<italic><tp:taxon-name><tp:taxon-name-part taxon-name-part-type="genus" reg="Amolops">A.</tp:taxon-name-part><tp:taxon-name-part taxon-name-part-type="species" reg="shihaitaoi">shihaitaoi</tp:taxon-name-part></tp:taxon-name></italic>, <italic><tp:taxon-name><tp:taxon-name-part taxon-name-part-type="genus" reg="Amolops">A.</tp:taxon-name-part><tp:taxon-name-part taxon-name-part-type="species" reg="sinensis">sinensis</tp:taxon-name-part></tp:taxon-name></italic>, <italic><tp:taxon-name><tp:taxon-name-part taxon-name-part-type="genus" reg="Amolops">A.</tp:taxon-name-part><tp:taxon-name-part taxon-name-part-type="species" reg="ricketti">ricketti</tp:taxon-name-part></tp:taxon-name></italic>, <italic><tp:taxon-name><tp:taxon-name-part taxon-name-part-type="genus" reg="Amolops">A.</tp:taxon-name-part><tp:taxon-name-part taxon-name-part-type="species" reg="wuyiensis">wuyiensis</tp:taxon-name-part></tp:taxon-name></italic>, <italic><tp:taxon-name><tp:taxon-name-part taxon-name-part-type="genus" reg="Amolops">A.</tp:taxon-name-part><tp:taxon-name-part taxon-name-part-type="species" reg="yunkaiensis">yunkaiensis</tp:taxon-name-part></tp:taxon-name></italic>, <italic><tp:taxon-name><tp:taxon-name-part taxon-name-part-type="genus" reg="Amolops">A.</tp:taxon-name-part><tp:taxon-name-part taxon-name-part-type="species" reg="albispinus">albispinus</tp:taxon-name-part></tp:taxon-name></italic>, <italic><tp:taxon-name><tp:taxon-name-part taxon-name-part-type="genus" reg="Amolops">A.</tp:taxon-name-part><tp:taxon-name-part taxon-name-part-type="species" reg="yatseni">yatseni</tp:taxon-name-part></tp:taxon-name></italic>, and <italic><tp:taxon-name><tp:taxon-name-part taxon-name-part-type="genus" reg="Amolops">A.</tp:taxon-name-part><tp:taxon-name-part taxon-name-part-type="species" reg="tonkinensis">tonkinensis</tp:taxon-name-part></tp:taxon-name></italic>) by circum-marginal groove on disc of finger I absent (vs present), dorsolateral glandular folds present (vs absent), and nuptial pad without conical or papillate nuptial spines (vs present).</p><p><italic><tp:taxon-name><tp:taxon-name-part taxon-name-part-type="genus" reg="Amolops">Amolops</tp:taxon-name-part><tp:taxon-name-part taxon-name-part-type="species" reg="dafangensis">dafangensis</tp:taxon-name-part></tp:taxon-name></italic> sp. nov. differs from the <italic><tp:taxon-name><tp:taxon-name-part taxon-name-part-type="genus" reg="Amolops">A.</tp:taxon-name-part><tp:taxon-name-part taxon-name-part-type="species" reg="daiyunensis">daiyunensis</tp:taxon-name-part></tp:taxon-name></italic> group of three species, namely <italic><tp:taxon-name><tp:taxon-name-part taxon-name-part-type="genus" reg="Amolops">A.</tp:taxon-name-part><tp:taxon-name-part taxon-name-part-type="species" reg="daiyunensis">daiyunensis</tp:taxon-name-part></tp:taxon-name></italic>, <italic><tp:taxon-name><tp:taxon-name-part taxon-name-part-type="genus" reg="Amolops">A.</tp:taxon-name-part><tp:taxon-name-part taxon-name-part-type="species" reg="teochewiensis">teochewiensis</tp:taxon-name-part></tp:taxon-name></italic> and <italic><tp:taxon-name><tp:taxon-name-part taxon-name-part-type="genus" reg="Amolops">A.</tp:taxon-name-part><tp:taxon-name-part taxon-name-part-type="species" reg="teochew">teochew</tp:taxon-name-part></tp:taxon-name></italic>, by circum-marginal groove on disc of finger I absent (vs present), vomerine teeth present (vs absent) and and vocal sac absent (vs present).</p><p><italic><tp:taxon-name><tp:taxon-name-part taxon-name-part-type="genus" reg="Amolops">Amolops</tp:taxon-name-part><tp:taxon-name-part taxon-name-part-type="species" reg="dafangensis">dafangensis</tp:taxon-name-part></tp:taxon-name></italic> sp. nov. differs from the <italic><tp:taxon-name><tp:taxon-name-part taxon-name-part-type="genus" reg="Amolops">A.</tp:taxon-name-part><tp:taxon-name-part taxon-name-part-type="species" reg="hainanensis">hainanensis</tp:taxon-name-part></tp:taxon-name></italic> group (<italic><tp:taxon-name><tp:taxon-name-part taxon-name-part-type="genus" reg="Amolops">A.</tp:taxon-name-part><tp:taxon-name-part taxon-name-part-type="species" reg="hainanensis">hainanensis</tp:taxon-name-part></tp:taxon-name></italic> and <italic><tp:taxon-name><tp:taxon-name-part taxon-name-part-type="genus" reg="Amolops">A.</tp:taxon-name-part><tp:taxon-name-part taxon-name-part-type="species" reg="torrentis">torrentis</tp:taxon-name-part></tp:taxon-name></italic>) by vomerine teeth present (vs absent) and further differs from <italic><tp:taxon-name><tp:taxon-name-part taxon-name-part-type="genus" reg="Amolops">A.</tp:taxon-name-part><tp:taxon-name-part taxon-name-part-type="species" reg="hainanensis">hainanensis</tp:taxon-name-part></tp:taxon-name></italic> by having a smaller body size (adult males <abbrev xmlns:xlink="http://www.w3.org/1999/xlink" xlink:title="snout-vent length" id="ABBRID0EWNAK" xlink:type="simple">SVL</abbrev> 43.2–46.8 mm vs 71–93 mm) and circum-marginal groove on disc of finger I absent (vs present); further differs from <italic><tp:taxon-name><tp:taxon-name-part taxon-name-part-type="genus" reg="Amolops">A.</tp:taxon-name-part><tp:taxon-name-part taxon-name-part-type="species" reg="torrentis">torrentis</tp:taxon-name-part></tp:taxon-name></italic> by having a larger body size (adult males <abbrev xmlns:xlink="http://www.w3.org/1999/xlink" xlink:title="snout-vent length" id="ABBRID0EFOAK" xlink:type="simple">SVL</abbrev> 43.2–46.8 mm vs 28–33 mm) and vocal sac absent (vs present).</p></tp:treatment-sec><tp:treatment-sec sec-type="distribution" id="SECID0EJOAK"><title>Distribution and ecology.</title><p>At present, <italic><tp:taxon-name><tp:taxon-name-part taxon-name-part-type="genus" reg="Amolops">Amolops</tp:taxon-name-part><tp:taxon-name-part taxon-name-part-type="species" reg="dafangensis">dafangensis</tp:taxon-name-part></tp:taxon-name></italic> sp. nov. was only found on vegetation in a mountain stream in Dafang County, Guizhou Province, China at approximately 1600 m elevation. The rocks of this stream are covered with moss, and low vegetation grows out of the cracks (Fig. <xref ref-type="fig" rid="F6">6</xref>). We did not find eggs, nor <italic><tp:taxon-name><tp:taxon-name-part taxon-name-part-type="genus" reg="Amolops">Amolops</tp:taxon-name-part><tp:taxon-name-part taxon-name-part-type="species" reg="dafangensis">dafangensis</tp:taxon-name-part></tp:taxon-name></italic> sp. nov. tadpoles or females, and advertisement calls were not recorded, but we observed distinct nuptial pad in the males. Based on our surveys, we speculate that the breeding season is probably in early June. <italic><tp:taxon-name><tp:taxon-name-part taxon-name-part-type="genus" reg="Boulenophrys">Boulenophrys</tp:taxon-name-part><tp:taxon-name-part taxon-name-part-type="species" reg="jiangi">jiangi</tp:taxon-name-part></tp:taxon-name></italic> (Liu, Li, Wei, Xu, Cheng, Wang &amp; Wu, 2020), <italic><tp:taxon-name><tp:taxon-name-part taxon-name-part-type="genus" reg="Boulenophrys">Boulenophrys</tp:taxon-name-part><tp:taxon-name-part taxon-name-part-type="species" reg="qianbeiensis">qianbeiensis</tp:taxon-name-part></tp:taxon-name></italic> (Su, Shi, Wu, Li, Yao, Wang &amp; Li, 2020), and <italic><tp:taxon-name><tp:taxon-name-part taxon-name-part-type="genus" reg="Leptobrachella">Leptobrachella</tp:taxon-name-part><tp:taxon-name-part taxon-name-part-type="species" reg="jinshaensis">jinshaensis</tp:taxon-name-part></tp:taxon-name></italic> Cheng, Shi, Li, Liu, Li &amp; Wang, 2021were also found in the type locality.</p><fig id="F6" position="float" orientation="portrait"><object-id xmlns:xlink="http://www.w3.org/1999/xlink" content-type="doi" xlink:type="simple">10.3897/zookeys.1189.115621.figure6</object-id><object-id xmlns:xlink="http://www.w3.org/1999/xlink" content-type="arpha" xlink:type="simple">4E975FDB-7835-534B-B044-918D23395942</object-id><label>Figure 6.</label><caption><p>Habitat of <italic><tp:taxon-name><tp:taxon-name-part taxon-name-part-type="genus" reg="Amolops">Amolops</tp:taxon-name-part><tp:taxon-name-part taxon-name-part-type="species" reg="dafangensis">dafangensis</tp:taxon-name-part></tp:taxon-name></italic> sp. nov. in the type locality, Dafang County, Guizhou Province, China.</p></caption><graphic xmlns:xlink="http://www.w3.org/1999/xlink" xlink:href="zookeys-1189-033_article-115621__-g006.jpg" position="float" orientation="portrait" xlink:type="simple" id="oo_966438.jpg"><uri content-type="original_file" xlink:type="simple">https://binary.pensoft.net/fig/966438</uri></graphic></fig></tp:treatment-sec><tp:treatment-sec sec-type="etymology" id="SECID0ECRAK"><title>Etymology.</title><p>The specific epithet <italic>dafangensis</italic> refers to the distribution of this species, Dafang County, Guizhou Province, China. We propose the common English name “Dafang cascade frogs” for this species and Chinese name as “Da Fang Tuan Wa (大方湍蛙)”.</p></tp:treatment-sec><tp:treatment-sec><!--Section generated to contain objects referenced in tp:taxon-treatment.--><table-wrap id="T3" position="float" orientation="portrait"><label>Table 3.</label><caption><p>Measurements of the adult specimens of <italic><tp:taxon-name><tp:taxon-name-part taxon-name-part-type="genus" reg="Amolops">Amolops</tp:taxon-name-part><tp:taxon-name-part taxon-name-part-type="species" reg="dafangensis">dafangensis</tp:taxon-name-part></tp:taxon-name></italic> sp. nov. Units are given in mm. See abbreviations for the morphological characters in Materials and methods section.</p></caption><table id="TID0EURAK" rules="all"><tbody><tr><th rowspan="1" colspan="1">Voucher</th><th rowspan="1" colspan="1"><abbrev xmlns:xlink="http://www.w3.org/1999/xlink" xlink:title="Maotai Institute" id="ABBRID0EW4BI" xlink:type="simple">MT</abbrev> DF20230601001</th><th rowspan="1" colspan="1"><abbrev xmlns:xlink="http://www.w3.org/1999/xlink" xlink:title="Maotai Institute" id="ABBRID0E54BI" xlink:type="simple">MT</abbrev> DF20230601002</th><th rowspan="1" colspan="1"><abbrev xmlns:xlink="http://www.w3.org/1999/xlink" xlink:title="Maotai Institute" id="ABBRID0EG5BI" xlink:type="simple">MT</abbrev> DF20230601003</th><th rowspan="2" colspan="1">Range</th><th rowspan="2" colspan="1">Mean ± SD</th></tr><tr><th rowspan="1" colspan="1">Sex</th><th rowspan="1" colspan="1">male</th><th rowspan="1" colspan="1">male</th><th rowspan="1" colspan="1">male</th></tr><tr><td rowspan="1" colspan="1">
                  <abbrev xmlns:xlink="http://www.w3.org/1999/xlink" xlink:title="snout-vent length" id="ABBRID0EC6BI" xlink:type="simple">SVL</abbrev>
                </td><td rowspan="1" colspan="1">43.2</td><td rowspan="1" colspan="1">44.7</td><td rowspan="1" colspan="1">46.8</td><td rowspan="1" colspan="1">43.2–46.8</td><td rowspan="1" colspan="1">44.9 ± 1.8</td></tr><tr><td rowspan="1" colspan="1">
                  <abbrev xmlns:xlink="http://www.w3.org/1999/xlink" xlink:title="head length" id="ABBRID0E16BI" xlink:type="simple">HDL</abbrev>
                </td><td rowspan="1" colspan="1">14.5</td><td rowspan="1" colspan="1">15.0</td><td rowspan="1" colspan="1">15.6</td><td rowspan="1" colspan="1">14.5–15.6</td><td rowspan="1" colspan="1">14.9 ± 0.6</td></tr><tr><td rowspan="1" colspan="1">
                  <abbrev xmlns:xlink="http://www.w3.org/1999/xlink" xlink:title="maximum head width" id="ABBRID0ESACI" xlink:type="simple">HDW</abbrev>
                </td><td rowspan="1" colspan="1">14.3</td><td rowspan="1" colspan="1">14.7</td><td rowspan="1" colspan="1">15.1</td><td rowspan="1" colspan="1">14.3–15.1</td><td rowspan="1" colspan="1">14.8 ± 0.4</td></tr><tr><td rowspan="1" colspan="1">
                  <abbrev xmlns:xlink="http://www.w3.org/1999/xlink" xlink:title="snout length" id="ABBRID0EKBCI" xlink:type="simple">SL</abbrev>
                </td><td rowspan="1" colspan="1">6.1</td><td rowspan="1" colspan="1">6.1</td><td rowspan="1" colspan="1">6.6</td><td rowspan="1" colspan="1">6.1–6.6</td><td rowspan="1" colspan="1">6.3 ± 0.3</td></tr><tr><td rowspan="1" colspan="1">
                  <abbrev xmlns:xlink="http://www.w3.org/1999/xlink" xlink:title="eye diameter" id="ABBRID0ECCCI" xlink:type="simple">ED</abbrev>
                </td><td rowspan="1" colspan="1">3.9</td><td rowspan="1" colspan="1">4.5</td><td rowspan="1" colspan="1">4.3</td><td rowspan="1" colspan="1">3.9–4.5</td><td rowspan="1" colspan="1">4.3 ± 0.3</td></tr><tr><td rowspan="1" colspan="1">
                  <abbrev xmlns:xlink="http://www.w3.org/1999/xlink" xlink:title="upper eyelid width" id="ABBRID0E1CCI" xlink:type="simple">UEW</abbrev>
                </td><td rowspan="1" colspan="1">3.5</td><td rowspan="1" colspan="1">3.9</td><td rowspan="1" colspan="1">3.8</td><td rowspan="1" colspan="1">3.5–3.9</td><td rowspan="1" colspan="1">3.7 ± 0.2</td></tr><tr><td rowspan="1" colspan="1">
                  <abbrev xmlns:xlink="http://www.w3.org/1999/xlink" xlink:title="interorbital distance" id="ABBRID0ESDCI" xlink:type="simple">IOD</abbrev>
                </td><td rowspan="1" colspan="1">4.4</td><td rowspan="1" colspan="1">4.1</td><td rowspan="1" colspan="1">4.7</td><td rowspan="1" colspan="1">4.1–4.7</td><td rowspan="1" colspan="1">4.4 ± 0.3</td></tr><tr><td rowspan="1" colspan="1">
                  <abbrev xmlns:xlink="http://www.w3.org/1999/xlink" xlink:title="internasal distance" id="ABBRID0EKECI" xlink:type="simple">IND</abbrev>
                </td><td rowspan="1" colspan="1">5.2</td><td rowspan="1" colspan="1">5.4</td><td rowspan="1" colspan="1">5.7</td><td rowspan="1" colspan="1">5.2–5.7</td><td rowspan="1" colspan="1">5.4 ± 0.3</td></tr><tr><td rowspan="1" colspan="1">
                  <abbrev xmlns:xlink="http://www.w3.org/1999/xlink" xlink:title="nasal to eye distance" id="ABBRID0ECFCI" xlink:type="simple">NED</abbrev>
                </td><td rowspan="1" colspan="1">2.7</td><td rowspan="1" colspan="1">2.4</td><td rowspan="1" colspan="1">3.0</td><td rowspan="1" colspan="1">2.4–3.0</td><td rowspan="1" colspan="1">2.7 ± 0.3</td></tr><tr><td rowspan="1" colspan="1">
                  <abbrev xmlns:xlink="http://www.w3.org/1999/xlink" xlink:title="nasal to snout distance" id="ABBRID0E1FCI" xlink:type="simple">NSD</abbrev>
                </td><td rowspan="1" colspan="1">3.2</td><td rowspan="1" colspan="1">2.4</td><td rowspan="1" colspan="1">3.0</td><td rowspan="1" colspan="1">2.4–3.2</td><td rowspan="1" colspan="1">2.9 ± 0.4</td></tr><tr><td rowspan="1" colspan="1">
                  <abbrev xmlns:xlink="http://www.w3.org/1999/xlink" xlink:title="maximal tympanum diameter" id="ABBRID0ESGCI" xlink:type="simple">TYD</abbrev>
                </td><td rowspan="1" colspan="1">1.9</td><td rowspan="1" colspan="1">2.4</td><td rowspan="1" colspan="1">1.7</td><td rowspan="1" colspan="1">1.7–2.4</td><td rowspan="1" colspan="1">2.0 ± 0.4</td></tr><tr><td rowspan="1" colspan="1">
                  <abbrev xmlns:xlink="http://www.w3.org/1999/xlink" xlink:title="length of lower arm and hand" id="ABBRID0EKHCI" xlink:type="simple">LAL</abbrev>
                </td><td rowspan="1" colspan="1">22.5</td><td rowspan="1" colspan="1">24.0</td><td rowspan="1" colspan="1">23.5</td><td rowspan="1" colspan="1">22.5–24.0</td><td rowspan="1" colspan="1">23.3 ± 0.8</td></tr><tr><td rowspan="1" colspan="1">
                  <abbrev xmlns:xlink="http://www.w3.org/1999/xlink" xlink:title="lower arm width" id="ABBRID0ECICI" xlink:type="simple">LW</abbrev>
                </td><td rowspan="1" colspan="1">3.2</td><td rowspan="1" colspan="1">3.8</td><td rowspan="1" colspan="1">3.8</td><td rowspan="1" colspan="1">3.2–3.8</td><td rowspan="1" colspan="1">3.6 ± 0.3</td></tr><tr><td rowspan="1" colspan="1">
                  <abbrev xmlns:xlink="http://www.w3.org/1999/xlink" xlink:title="maximum likelihood" id="ABBRID0E1ICI" xlink:type="simple">ML</abbrev>
                </td><td rowspan="1" colspan="1">13.8</td><td rowspan="1" colspan="1">14.4</td><td rowspan="1" colspan="1">14.6</td><td rowspan="1" colspan="1">13.8–14.6</td><td rowspan="1" colspan="1">14.3 ± 0.4</td></tr><tr><td rowspan="1" colspan="1">
                  <abbrev xmlns:xlink="http://www.w3.org/1999/xlink" xlink:title="hindlimb length" id="ABBRID0ESJCI" xlink:type="simple">HLL</abbrev>
                </td><td rowspan="1" colspan="1">80.4</td><td rowspan="1" colspan="1">83.4</td><td rowspan="1" colspan="1">87.3</td><td rowspan="1" colspan="1">80.4–87.3</td><td rowspan="1" colspan="1">83.7 ± 3.4</td></tr><tr><td rowspan="1" colspan="1">
                  <abbrev xmlns:xlink="http://www.w3.org/1999/xlink" xlink:title="thigh length" id="ABBRID0EKKCI" xlink:type="simple">THL</abbrev>
                </td><td rowspan="1" colspan="1">22.3</td><td rowspan="1" colspan="1">24.0</td><td rowspan="1" colspan="1">24.9</td><td rowspan="1" colspan="1">22.3–24.9</td><td rowspan="1" colspan="1">23.7 ± 1.3</td></tr><tr><td rowspan="1" colspan="1">
                  <abbrev xmlns:xlink="http://www.w3.org/1999/xlink" xlink:title="tibia length" id="ABBRID0ECLCI" xlink:type="simple">TL</abbrev>
                </td><td rowspan="1" colspan="1">25.8</td><td rowspan="1" colspan="1">26.2</td><td rowspan="1" colspan="1">27.9</td><td rowspan="1" colspan="1">25.8–27.9</td><td rowspan="1" colspan="1">26.6 ± 1.1</td></tr><tr><td rowspan="1" colspan="1">
                  <abbrev xmlns:xlink="http://www.w3.org/1999/xlink" xlink:title="maximal tibia width" id="ABBRID0E1LCI" xlink:type="simple">TW</abbrev>
                </td><td rowspan="1" colspan="1">5.0</td><td rowspan="1" colspan="1">5.4</td><td rowspan="1" colspan="1">5.8</td><td rowspan="1" colspan="1">5.0–5.8</td><td rowspan="1" colspan="1">5.4 ± 0.4</td></tr><tr><td rowspan="1" colspan="1">
                  <abbrev xmlns:xlink="http://www.w3.org/1999/xlink" xlink:title="length of foot and tarsus" id="ABBRID0ESMCI" xlink:type="simple">TFL</abbrev>
                </td><td rowspan="1" colspan="1">36.3</td><td rowspan="1" colspan="1">38.1</td><td rowspan="1" colspan="1">39.5</td><td rowspan="1" colspan="1">36.3–39.5</td><td rowspan="1" colspan="1">38.0 ± 1.6</td></tr><tr><td rowspan="1" colspan="1">
                  <abbrev xmlns:xlink="http://www.w3.org/1999/xlink" xlink:title="foot length" id="ABBRID0EKNCI" xlink:type="simple">FL</abbrev>
                </td><td rowspan="1" colspan="1">22.3</td><td rowspan="1" colspan="1">22.8</td><td rowspan="1" colspan="1">24.6</td><td rowspan="1" colspan="1">22.3–24.6</td><td rowspan="1" colspan="1">23.2 ± 1.2</td></tr></tbody></table></table-wrap></tp:treatment-sec><ref-list><ref id="B40"><mixed-citation xmlns:xlink="http://www.w3.org/1999/xlink" xlink:type="simple"><person-group><name name-style="western"><surname>Jiang</surname><given-names>K</given-names></name><name name-style="western"><surname>Ren</surname><given-names>JL</given-names></name><name name-style="western"><surname>Lyu</surname><given-names>ZT</given-names></name><name name-style="western"><surname>Wang</surname><given-names>D</given-names></name><name name-style="western"><surname>Wang</surname><given-names>Z</given-names></name><name name-style="western"><surname>Lv</surname><given-names>K</given-names></name><name name-style="western"><surname>Wu</surname><given-names>JW</given-names></name><name name-style="western"><surname>Li</surname><given-names>JT</given-names></name></person-group> (<year>2021</year>) <article-title>Taxonomic revision of <italic><tp:taxon-name><tp:taxon-name-part taxon-name-part-type="genus">Amolops</tp:taxon-name-part><tp:taxon-name-part taxon-name-part-type="species">chunganensis</tp:taxon-name-part></tp:taxon-name></italic> (Pope, 1929) (<tp:taxon-name><tp:taxon-name-part taxon-name-part-type="class">Amphibia</tp:taxon-name-part></tp:taxon-name>: <tp:taxon-name><tp:taxon-name-part taxon-name-part-type="order">Anura</tp:taxon-name-part></tp:taxon-name>) and description of a new species from southwestern China, with discussion on <italic><tp:taxon-name><tp:taxon-name-part taxon-name-part-type="genus">Amolops</tp:taxon-name-part><tp:taxon-name-part taxon-name-part-type="species">monticola</tp:taxon-name-part></tp:taxon-name></italic> group and assignment of species groups of the genus <italic><tp:taxon-name><tp:taxon-name-part taxon-name-part-type="genus">Amolops</tp:taxon-name-part></tp:taxon-name></italic>.</article-title><source>Zoological Research</source><volume>42</volume>(<issue>5</issue>): <fpage>574</fpage>–<lpage>591</lpage>. <ext-link xlink:href="10.24272/j.issn.2095-8137.2021.107" ext-link-type="doi" xlink:type="simple">https://doi.org/10.24272/j.issn.2095-8137.2021.107</ext-link></mixed-citation></ref></ref-list></tp:taxon-treatment>
