# Supplementary material for: ﻿A new species of Amolops (Amphibia, Anura, Ranidae) from Guizhou Province, China
Source: Zookeys. 2024 Jan 12;1189:33–54. doi: 10.3897/zookeys.1189.115621 (PMC10836220; doi:10.3897/zookeys.1189.115621)
Supplement: Supplementary material 1 — Uncorrected p-distances between species in the Amolopsmantzorum group based on the 16S gene sequences [file zookeys-1189-033_article-115621__-s001.xlsx]

## Sheet: Sheet1
Suppl. material 1. Uncorrected p-distances between species in the Amolops mantzorum group based on the 16S gene sequences.
ID	species	1	2	3	4	5	6	7	8	9
1	Amolops dafangensis sp.nov.
2	A. mantzorum	0.02
3	A. ailao	0.015	0.016
4	A. tuberodepressus	0.021	0.025	0.018
5	A. granulosus	0.018	0.028	0.02	0.024
6	A. shuichengicus	0.016	0.022	0.011	0.019	0.021
7	A. jinjiangensis	0.009	0.019	0.011	0.016	0.018	0.012
8	A. loloensis	0.015	0.025	0.014	0.022	0.024	0.013	0.009
9	A. sangzhiensis	0.007	0.017	0.009	0.014	0.016	0.01	0.003	0.009
10	A. lifanensis	0.052	0.06	0.055	0.06	0.047	0.054	0.056	0.053	0.054
