# Supplementary material for: ﻿A new species of Amolops (Amphibia, Anura, Ranidae) from Guizhou Province, China
Source: Zookeys. 2024 Jan 12;1189:33–54. doi: 10.3897/zookeys.1189.115621 (PMC10836220; doi:10.3897/zookeys.1189.115621)
Supplement: Supplementary material 2 — Uncorrected p-distances between species in the Amolopsmantzorum group based on the COI gene sequences [file zookeys-1189-033_article-115621__-s002.xlsx]

## Sheet: Sheet1
Suppl. material 2. Uncorrected p-distances between species in the Amolops mantzorum group based on the COI gene sequences.
ID	species	1	2	3	4	5	6	7	8	9
1	Amolops dafangensis sp.nov.
2	A. mantzorum	0.043
3	A. ailao	0.048	0.047
4	A. tuberodepressus	0.055	0.052	0.062
5	A. granulosus	0.049	0.052	0.056	0.06
6	A. shuichengicus	0.046	0.049	0.051	0.055	0.042
7	A. jinjiangensis	0.041	0.048	0.062	0.058	0.052	0.051
8	A. loloensis	0.026	0.041	0.052	0.058	0.054	0.051	0.032
9	A. sangzhiensis	0.028	0.043	0.054	0.066	0.062	0.06	0.05	0.033
10	A. lifanensis	0.129	0.127	0.148	0.139	0.135	0.128	0.139	0.127	0.127
